# Supplementary material for: Human selenocysteine synthase, SEPSECS, has evolved to optimize binding of a tRNA-based substrate
Source: Nucleic Acids Res. 2024 Oct 10;52(21):13368–85. doi: 10.1093/nar/gkae875 (PMC11602143; doi:10.1093/nar/gkae875)
Supplement: gkae875_Supplemental_Files [file gkae875_supplemental_files.zip]

Archive with 2 entries (2 files):
- FigS14_RectangularTree.pdf
- NAR_SOM.pdf
